# Supplementary material for: Interleukin-1α as a Potential Prognostic Biomarker in Pancreatic Cancer
Source: Biomedicines. 2024 May 30;12(6):1216. doi: 10.3390/biomedicines12061216 (PMC11200603; doi:10.3390/biomedicines12061216)
Supplement: Supplementary file 1 [file biomedicines-12-01216-s001.zip]

Archive with 1 entries (1 files):
- biomedicines-2979519-supplementary.pdf
